# Supplementary material for: Climate action literacy interventions increase commitments to more effective mitigation behaviors
Source: PNAS Nexus. 2025 Jun 9;4(6):pgaf191. doi: 10.1093/pnasnexus/pgaf191 (PMC12198959; doi:10.1093/pnasnexus/pgaf191)
Supplement: pgaf191_Supplementary_Data [file pgaf191_supplementary_data.zip]

Archive with 2 entries (2 files):
- PNASNEXUS-PNASNEXUS-2025-00193R-s01.pdf
- PNASNEXUS-PNASNEXUS-2025-00193R-s02.pdf
